# Supplementary material for: IL-2 Complex Therapy Mitigates Humoral Rejection of Fully Mismatched Skin Allografts by Inhibiting IgG Alloantibody Formation
Source: Cells. 2025 Jul 16;14(14):1086. doi: 10.3390/cells14141086 (PMC12294099; doi:10.3390/cells14141086)
Supplement: Supplementary file 1 [file cells-14-01086-s001.zip]

Archive with 1 entries (1 files):
- cells-3721984-supplementary.pdf
